# Supplementary material for: Characterization of Pipefish Immune Cell Populations Through Single-Cell Transcriptomics
Source: Front Immunol. 2022 Jan 27;13:820152. doi: 10.3389/fimmu.2022.820152 (PMC8828949; doi:10.3389/fimmu.2022.820152)
Supplement: Supplementary file 2 [file Table_1.xlsx]

## Sheet: Table 1
Table 1. Sample overview with sequencing read data, cell numbers and averages for reads, transcripts and mapped genes attained from this investigation
Fish	Sample	Tissue	Library size (fragments)	Average mapping (%)	Read number	Potential cells	Number of cells included after filtering	Mapped reads per cell (avg)	Mapped transcripts per cell (avg)	Mapped genes per cell (avg)
1	1	Blood	94623095	70.15	22494465	8906	1390	6708.01	516.027	173.712
	2	Head Kidney	55204599	34	6569710	9596	3402	1230.34	370.429	256.876
2	3	Blood	48761464	29	4698183	9157	719	2525.52	508.985	187.251
	4	Head Kidney	60393260	48	10680055	9572	2399	2317.43	304.899	223.486
3	5	Blood	62690770	73	9786972	7625	87	6004.51	317.109	102.46
	6	Head Kidney	67734261	58.5	10772605	9245	661	5838.04	536.065	279.502

## Sheet: Cluster 1 - Hemato
Table 2. Differentially expressed genes characterising hematopoietic cells (cluster 1). Genes highlighted in bold are referred to in main article.
Gene	ID	log2FC avg	p	p adjust
sepp1	SYTY_00011007	2.0669	0	0
trypsin-1	SYTY_00017951	2.36529	1.70817e-258	2.07184e-254
rdh3	SYTY_00015760	2.00248	9.20041e-207	1.11592e-202
pabpc1	SYTY_00012664	1.69344	1.61188e-191	1.95505e-187
atp1a1	SYTY_00018830	1.74049	3.52551e-190	4.27609e-186
myh9	SYTY_00002560	1.12889	1.13364e-170	1.37499e-166
krt8	SYTY_00011206	1.53539	2.11911e-165	2.57027e-161
miox	SYTY_00007583	1.80719	1.72382e-152	2.09082e-148
col1a2	SYTY_00010595	1.79941	9.98901e-152	1.21157e-147
cald1	SYTY_00007558	2.02476	4.20706e-151	5.10275e-147
alcohol dehydrogenase 1	SYTY_00018533	1.93236	2.6241e-144	3.18277e-140
hsp90ab1	SYTY_00019405	1.16486	2.15577e-138	2.61473e-134
cybb	SYTY_00015801	1.4063	7.27855e-126	8.82815e-122
chymotrypsin b	SYTY_00011959	2.08764	3.03359e-123	3.67944e-119
rab44	SYTY_00008586	1.0443	1.42771e-120	1.73167e-116
sc5d	SYTY_00004256	1.9719	5.76735e-117	6.99521e-113
rmdn1	SYTY_00007313	1.97121	1.11111e-106	1.34767e-102
ncl	SYTY_00012092	1.56249	9.56956e-101	1.16069e-96
epx	SYTY_00009083	1.28053	7.98131e-98	9.68053e-94
hsp90a.1	SYTY_00013347	1.32272	1.07967e-95	1.30953e-91
rps27a	SYTY_00019804	1.06894	3.77834e-95	4.58274e-91
rmdn2	SYTY_00016131	1.54361	3.03984e-92	3.68703e-88
eef2	SYTY_00005230	1.60837	2.03523e-83	2.46853e-79
rps9	SYTY_00011838	1.34742	4.25613e-83	5.16227e-79
msn	SYTY_00004325	1.24208	8.42175e-83	1.02147e-78
s100a1	SYTY_00009551	1.20746	7.9344e-81	9.62363e-77
hsc70	SYTY_00016459	1.55178	2.92068e-80	3.54249e-76
serbp1	SYTY_00005251	1.36047	6.62181e-78	8.03159e-74
fau	SYTY_00020513	1.4654	8.83306e-76	1.07136e-71
ahcy-a	SYTY_00008780	1.66468	2.80229e-75	3.3989e-71
ddx21	SYTY_00002681	1.27644	3.81523e-75	4.6275e-71
tmsb	SYTY_00005853	1.34753	2.01296e-72	2.44153e-68
tpm1	SYTY_00001192	0.887575	3.50806e-72	4.25492e-68
hist1h1t	SYTY_00004038	0.939316	4.28711e-67	5.19984e-63
leukocyte cysteine proteinase inhibitor 1	SYTY_00017118	0.540334	1.70611e-65	2.06934e-61
cald1	SYTY_00017880	0.447598	3.7168e-61	4.5081e-57
tkt	SYTY_00018813	1.01963	6.64358e-58	8.058e-54
ahnak	SYTY_00006154	1.18377	2.0585e-52	2.49675e-48
ywhaz	SYTY_00005116	1.10096	3.28088e-51	3.97938e-47
rplp1	SYTY_00010462	0.59711	5.47982e-51	6.64648e-47
lta4h	SYTY_00015577	0.967622	4.58691e-45	5.56346e-41
cfl2	SYTY_00016569	0.722264	5.78121e-45	7.01203e-41
rpl13	SYTY_00002787	1.17948	2.24287e-41	2.72038e-37
coro1a	SYTY_00001989	0.943626	5.50453e-39	6.67644e-35
rplp2	SYTY_00018053	1.00116	1.15429e-38	1.40004e-34
ehbp1l1	SYTY_00004239	0.917337	2.69879e-37	3.27336e-33
rps24	SYTY_00016915	0.752464	1.61041e-36	1.95327e-32
unknown	SYTY_00008647	1.18227	2.64676e-36	3.21026e-32
cypa	SYTY_00010933	0.830542	5.60082e-36	6.79324e-32
rplp2	SYTY_00009824	0.838111	9.61625e-34	1.16636e-29
cpa1	SYTY_00007668	0.604198	1.59698e-31	1.93698e-27
eif3a	SYTY_00016116	1.04948	1.58972e-29	1.92818e-25
srsf3	SYTY_00008587	0.836865	3.92788e-29	4.76413e-25
rpl19	SYTY_00002334	0.900091	7.00292e-29	8.49384e-25
rpl6	SYTY_00010158	0.779742	8.02434e-29	9.73272e-25
tagln	SYTY_00004317	1.1132	8.75962e-29	1.06245e-24
dazap2	SYTY_00000144	1.30473	4.26347e-27	5.17117e-23
rpsa	SYTY_00002562	1.15424	2.88711e-24	3.50178e-20
rps21	SYTY_00012519	0.717037	1.14283e-22	1.38614e-18
rps14	SYTY_00016509	0.745536	1.43221e-22	1.73713e-18
cpb2	SYTY_00015868	0.71732	4.25795e-22	5.16447e-18
rpl12	SYTY_00017113	0.827801	2.53963e-21	3.08031e-17
rpl7a	SYTY_00014004	0.580693	4.59537e-21	5.57373e-17
calr	SYTY_00000801	0.794741	1.02839e-20	1.24734e-16
rps12	SYTY_00016871	0.859531	9.3563e-20	1.13483e-15
rpl4	SYTY_00007744	0.934739	7.37671e-19	8.94721e-15
eef1a	SYTY_00009605	0.819931	8.04066e-19	9.75252e-15
gnb2l1	SYTY_00013850	0.884326	3.22053e-18	3.90619e-14
upf3b	SYTY_00013794	0.620947	2.43207e-14	2.94985e-10
srrm2	SYTY_00002083	0.275646	2.86594e-14	3.47609e-10
eef1g	SYTY_00006155	1.01998	1.21257e-13	1.47073e-09
rps20	SYTY_00007305	0.817231	1.54529e-13	1.87428e-09
hectd3	SYTY_00000750	0.515051	8.88624e-10	1.07781e-05
rpl18a	SYTY_00015555	0.270554	2.98851e-09	3.62477e-05
slc37a4	SYTY_00004423	0.641408	1.66378e-08	0.000201799
b box-binding protein	SYTY_00011127	0.819809	3.97807e-08	0.0004825
rpl36	SYTY_00014149	0.294321	1.28736e-07	0.00156144
uba52	SYTY_00005579	0.316725	2.26734e-07	0.00275006
rps23	SYTY_00009907	0.769984	4.15088e-07	0.0050346
rpl24	SYTY_00003796	0.346147	4.27975e-07	0.00519091
rpl23a	SYTY_00003996	0.618716	6.21301e-07	0.00753576
eif5b	SYTY_00000465	0.910807	7.64015e-07	0.00926673
rps26	SYTY_00015931	0.281984	1.17943e-06	0.0143052
rpl37	SYTY_00008921	0.255488	2.42798e-06	0.029449
rsl24d1	SYTY_00017195	0.25835	3.24475e-06	0.0393556
nacap1	SYTY_00000331	0.451353	4.49738e-06	0.0545487
pf13_0198	SYTY_00013772	0.69247	5.67929e-06	0.0688841
rpl-10a	SYTY_00011076	0.449752	1.28523e-05	0.155885
atp1b1	SYTY_00005469	0.513065	1.96497e-05	0.238331
rpl13a	SYTY_00005056	0.571212	0.000103725	1
rplp0	SYTY_00012759	0.331191	0.000370545	1
rps4	SYTY_00018408	0.674912	0.000378346	1
rpl28	SYTY_00008916	0.304298	0.000548792	1
acin1	SYTY_00000783	0.777851	0.000780374	1
cirbp-a	SYTY_00001117	0.837738	0.00104233	1
rps7	SYTY_00016882	0.326816	0.00323089	1
rpl37a-ps1	SYTY_00017932	0.449399	0.00326448	1
rpl21	SYTY_00007446	0.265511	0.00422795	1
rps13	SYTY_00007620	0.556831	0.0094794	1

## Sheet: Cluster 2 - Erythrocytes
Table 3. Differentially expressed genes characterising erythrocytes (cluster 2). Genes highlighted in bold are referred to in main article.
Gene	ID	log2FC avg	p	p adjust
hba1	SYTY_00002195	3.09823	0	0
hbb2	SYTY_00016186	2.85381	0	0
hba1	SYTY_00002197	2.7665	0	0
mthfd2	SYTY_00010879	2.69177	0	0
ifi27	SYTY_00020425	2.64547	0	0
papln	SYTY_00013337	2.63281	0	0
ifi27l2a	SYTY_00020413	2.56591	0	0
ifi27l2a	SYTY_00015791	2.47685	0	0
alas2	SYTY_00011158	2.47157	0	0
dxo	SYTY_00001924	2.47065	0	0
cahz	SYTY_00001362	2.43386	0	0
nmrk2	SYTY_00002835	2.29951	0	0
aqp1	SYTY_00000999	2.29412	0	0
rhag	SYTY_00013301	2.25142	0	0
dxo	SYTY_00001925	2.1325	0	0
unknown	SYTY_00009427	2.12314	0	0
unknown	SYTY_00004791	2.05279	0	0
blvrb	SYTY_00004475	2.01294	0	0
ferritin	SYTY_00018051	1.9816	0	0
crystallin	SYTY_00007266	1.83978	0	0
unknown	SYTY_00014778	2.01401	5.4159e-306	6.56895e-302
prdx1	SYTY_00014615	1.81105	5.61874e-300	6.81497e-296
tmem38a	SYTY_00005575	1.90649	2.26969e-281	2.75291e-277
hint1	SYTY_00007920	1.73487	2.0139e-265	2.44265e-261
unknown	SYTY_00011432	1.68105	6.02267e-250	7.30489e-246
nmrk2	SYTY_00012196	1.77759	6.11369e-248	7.41529e-244
klf1	SYTY_00014589	1.7467	4.1576e-238	5.04275e-234
unknown	SYTY_00013494	1.75811	6.0763e-232	7.36994e-228
zp3r	SYTY_00009857	1.70133	1.54727e-207	1.87669e-203
h2-d1	SYTY_00009711	1.61322	3.32245e-196	4.02979e-192
rfesd	SYTY_00012783	1.63025	2.04738e-180	2.48326e-176
unknown	SYTY_00013592	1.10229	1.62292e-177	1.96844e-173
irak3	SYTY_00010754	1.49378	2.43467e-172	2.95301e-168
fcrl5	SYTY_00014553	1.45004	3.54704e-159	4.3022e-155
pir	SYTY_00002887	1.35035	1.31376e-139	1.59346e-135
sod1	SYTY_00004012	1.11301	3.06237e-133	3.71435e-129
creg1	SYTY_00000479	1.12761	4.2198e-107	5.11819e-103
deptor	SYTY_00010241	0.965403	3.10639e-93	3.76775e-89
ncoa4	SYTY_00019581	0.914188	5.05429e-91	6.13035e-87
ddit4	SYTY_00006685	0.799693	1.49309e-71	1.81097e-67
stat1	SYTY_00018839	0.683329	2.57654e-69	3.12509e-65
fam13a	SYTY_00011441	0.703233	7.64897e-66	9.27743e-62
larp1	SYTY_00003931	0.603086	1.38966e-65	1.68552e-61
iscu	SYTY_00014025	0.807199	1.05132e-64	1.27515e-60
pip5k1a	SYTY_00016964	0.623517	1.46265e-63	1.77405e-59
psme1	SYTY_00007420	0.553988	1.09253e-60	1.32513e-56
rnf213	SYTY_00002394	0.491477	1.98471e-52	2.40726e-48
tef	SYTY_00014258	0.385113	4.44407e-52	5.39021e-48
cnn2	SYTY_00017286	0.436868	1.05604e-47	1.28087e-43
rps18	SYTY_00012608	0.313057	3.84081e-43	4.65851e-39
serf2	SYTY_00007180	0.288831	1.23096e-31	1.49303e-27

## Sheet: Cluster 3 - Erythrocytes (2)
Table 4. Differentially expressed genes characterising erythrocytes (2) (cluster 3). Genes highlighted in bold are referred to in main article.
Gene	ID	log2FC avg	p	p adjust
nmrk2	SYTY_00002835	2.79939	0	0
blvrb	SYTY_00004475	2.54546	0	0
cahz	SYTY_00001362	2.53148	0	0
crystallin	SYTY_00007266	2.43416	6.76072e-302	8.20008e-298
mon1b	SYTY_00008673	2.28784	4.47164e-267	5.42365e-263
hba1	SYTY_00002197	2.09144	1.15813e-256	1.4047e-252
pir	SYTY_00002887	2.40564	1.16611e-245	1.41437e-241
hba1	SYTY_00002195	2.0598	4.82545e-243	5.85279e-239
hbb2	SYTY_00016186	1.83093	9.11249e-221	1.10525e-216
papln	SYTY_00013337	1.79632	8.72878e-189	1.05871e-184
creg1	SYTY_00000479	2.12765	1.70297e-188	2.06553e-184
aqp1	SYTY_00000999	1.61392	2.88133e-177	3.49476e-173
unknown	SYTY_00011432	1.82655	2.31208e-159	2.80432e-155
ferritin	SYTY_00018051	1.11556	5.99304e-150	7.26895e-146
nt5c2	SYTY_00009070	1.98504	1.01942e-141	1.23645e-137
rhag	SYTY_00013301	1.52234	2.02344e-131	2.45423e-127
gata2	SYTY_00015286	1.95997	1.82402e-124	2.21235e-120
nmrk2	SYTY_00012196	1.74953	4.01295e-123	4.86731e-119
fam13a	SYTY_00011441	1.70295	2.03523e-121	2.46853e-117
rfesd	SYTY_00012783	1.82302	2.29607e-115	2.78491e-111
ddit4	SYTY_00006685	1.74444	1.41293e-112	1.71375e-108
fcrl5	SYTY_00014553	1.71299	5.59662e-109	6.78814e-105
prdx1	SYTY_00014615	1.53284	6.13954e-107	7.44665e-103
klf1	SYTY_00014589	1.48747	8.94801e-88	1.0853e-83
unknown	SYTY_00013592	1.15988	4.35668e-80	5.28422e-76
alas2	SYTY_00011158	1.17112	6.73266e-79	8.16604e-75
maf1	SYTY_00015626	1.25652	8.62183e-67	1.04574e-62
tmem50a	SYTY_00004809	1.25565	1.15419e-63	1.39991e-59
rpl7	SYTY_00019797	0.71206	7.85092e-47	9.52238e-43
tef	SYTY_00014258	0.907383	1.5399e-46	1.86774e-42
rtn3	SYTY_00020010	0.927776	5.09811e-43	6.1835e-39
brd2	SYTY_00009585	0.957664	9.29986e-42	1.12798e-37
pip5k1a	SYTY_00016964	0.851297	3.35082e-41	4.06421e-37
tax1bp1b	SYTY_00010342	0.652716	2.06612e-34	2.506e-30
snrnp70	SYTY_00002636	0.674313	4.22398e-32	5.12326e-28
txnip	SYTY_00010431	0.709269	1.26056e-31	1.52893e-27
rps18	SYTY_00012608	0.523111	5.71084e-31	6.92668e-27
rsl24d1	SYTY_00017195	0.442247	7.95686e-26	9.65088e-22
unknown	SYTY_00011875	0.53184	1.69416e-25	2.05485e-21
rps19	SYTY_00017968	0.499196	5.64569e-25	6.84765e-21
rpl24	SYTY_00003796	0.446047	2.00974e-24	2.43761e-20
rpl35a	SYTY_00008151	0.486482	3.54339e-24	4.29778e-20
pnp	SYTY_00001270	0.443448	9.82095e-22	1.19118e-17
rpl14	SYTY_00009456	0.390358	7.25639e-20	8.80128e-16
cnn2	SYTY_00017286	0.448663	5.15672e-19	6.25459e-15
mfhas1	SYTY_00014124	0.390513	2.85033e-18	3.45717e-14
ranbp2	SYTY_00003626	0.287612	9.57276e-16	1.16108e-11
rpl28	SYTY_00008916	0.309817	9.82813e-16	1.19205e-11
rps6	SYTY_00011652	0.259638	2.73078e-14	3.31216e-10
rtf1	SYTY_00004969	0.343542	1.17421e-12	1.4242e-08
ddx23	SYTY_00000334	0.267177	2.01813e-11	2.44779e-07

## Sheet: Cluster 4 - (NK cells)
Table 5. Differentially expressed genes characterising NK-cells (2) (cluster 4). Genes highlighted in bold are referred to in main article.
Gene	ID	log2FC avg	p	p adjust
foxi1c	SYTY_00006868	5.10757	0	0
prdm14	SYTY_00015644	4.77249	0	0
pprc1	SYTY_00008110	4.58353	0	0
hps3	SYTY_00017483	4.29892	0	0
fdps	SYTY_00015005	4.0348	0	0
gtf2ird1	SYTY_00016468	3.95768	0	0
cald1	SYTY_00007558	0.611821	1.84917e-27	2.24285e-23
miox	SYTY_00007583	0.489462	7.95045e-26	9.6431e-22
trypsin-1	SYTY_00017951	0.439824	2.21201e-21	2.68295e-17
rdh3	SYTY_00015760	0.481041	8.79966e-21	1.06731e-16
leukocyte cysteine proteinase inhibitor 1	SYTY_00017118	0.326673	1.61378e-20	1.95735e-16
ehbp1l1	SYTY_00004239	0.499108	2.13891e-19	2.59428e-15
hsp90a.1	SYTY_00013347	0.44709	1.1517e-17	1.3969e-13
atp1a1	SYTY_00018830	0.393188	2.40146e-16	2.91273e-12
rmdn2	SYTY_00016131	0.338335	5.4035e-15	6.55391e-11
sc5d	SYTY_00004256	0.439586	1.16114e-14	1.40835e-10
lta4h	SYTY_00015577	0.377278	2.18751e-14	2.65324e-10
ddx21	SYTY_00002681	0.498301	3.56123e-14	4.31941e-10
chymotrypsin b	SYTY_00011959	0.414186	6.6425e-14	8.05668e-10
pstpip1	SYTY_00007192	0.502604	5.22895e-13	6.34219e-09
ahnak	SYTY_00006154	0.317755	5.90546e-12	7.16274e-08
col1a2	SYTY_00010595	0.310332	1.14245e-11	1.38567e-07
myh9	SYTY_00002560	0.25342	1.77096e-11	2.148e-07
msn	SYTY_00004325	0.367553	4.43502e-11	5.37924e-07
s100a1	SYTY_00016939	0.357995	8.36673e-11	1.0148e-06
shc1	SYTY_00016949	0.379273	1.32549e-10	1.60768e-06
ahcy-a	SYTY_00008780	0.295594	6.63401e-09	8.0464e-05
plec	SYTY_00009636	0.560654	7.94035e-09	9.63085e-05
acyl-coa-binding protein homolog	SYTY_00016993	0.311079	1.03063e-08	0.000125006
rmdn1	SYTY_00007313	0.269396	1.42444e-08	0.00017277
anxa11	SYTY_00014169	0.397092	1.54228e-08	0.000187064
rpl18a	SYTY_00015555	0.344137	7.32373e-06	0.0888295
rpsa	SYTY_00002562	0.3136	7.58559e-06	0.0920056
eef1g	SYTY_00006155	0.251337	1.19999e-05	0.145547
hsc70	SYTY_00016459	0.251114	1.38681e-05	0.168206
ptmaa	SYTY_00016241	0.252158	0.000106369	1
mtdh	SYTY_00012651	0.275442	0.000212031	1
sept8a	SYTY_00005831	0.310809	0.000226189	1

## Sheet: Cluster 5 - Neutrophil
Table 6. Differentially expressed genes characterising Neutrophil (cluster 5). Genes highlighted in bold are referred to in main article.
Gene	ID	log2FC avg	p	p adjust
spinw	SYTY_00005222	4.21446	0	0
ifitm3	SYTY_00018360	3.50936	0	0
lce	SYTY_00013890	3.50877	0	0
grina	SYTY_00001264	3.40525	0	0
acat1	SYTY_00004183	3.38953	0	0
aif1	SYTY_00010262	3.2515	0	0
il1r2	SYTY_00006376	2.94037	0	0
mrps15	SYTY_00016363	2.93807	0	0
gpi	SYTY_00017395	2.64881	0	0
taldo1	SYTY_00002950	2.62959	0	0
alox8	SYTY_00011398	2.59434	0	0
dhdh	SYTY_00007150	2.45194	0	0
pygl	SYTY_00004910	2.43147	0	0
siglec1	SYTY_00016350	2.29318	0	0
pgd	SYTY_00011187	2.37382	3.56238e-303	4.32082e-299
actb	SYTY_00013552	2.37107	1.70406e-299	2.06685e-295
rac2	SYTY_00017601	2.33363	5.94005e-295	7.20469e-291
unknown	SYTY_00002661	2.18147	7.90397e-272	9.58673e-268
cmlkr1	SYTY_00010297	2.15911	1.01473e-270	1.23077e-266
dusp5	SYTY_00011580	2.76075	5.82541e-261	7.06564e-257
ak1	SYTY_00013719	2.20748	1.39253e-260	1.689e-256
unknown	SYTY_00003719	2.43331	3.92822e-254	4.76454e-250
cpa1	SYTY_00007668	2.21099	6.2566e-254	7.58863e-250
ctsk	SYTY_00014898	2.00752	2.00914e-252	2.43689e-248
cebpe	SYTY_00007270	2.07812	5.44843e-252	6.6084e-248
mrpl9	SYTY_00009573	2.041	6.3053e-249	7.64769e-245
ctsd	SYTY_00013542	2.20503	6.84215e-249	8.29885e-245
alox5	SYTY_00012970	1.93688	2.32269e-244	2.8172e-240
gadd45a	SYTY_00017262	2.34015	2.92392e-243	3.54642e-239
unknown	SYTY_00000825	3.61942	6.42076e-239	7.78774e-235
gpx1	SYTY_00015885	2.10689	4.93114e-235	5.98098e-231
timp2	SYTY_00006633	2.06978	4.11511e-226	4.99122e-222
actbb	SYTY_00017565	2.21553	9.66596e-221	1.17238e-216
hcls1	SYTY_00015442	2.02352	1.9857e-220	2.40845e-216
mmp9	SYTY_00000508	2.43684	1.28917e-219	1.56363e-215
unknown	SYTY_00011456	1.92159	6.68384e-216	8.10683e-212
rab11a	SYTY_00014999	1.98995	1.40736e-213	1.70699e-209
histone h3	SYTY_00013983	2.34619	2.3086e-211	2.8001e-207
aldocb	SYTY_00004025	1.97234	2.50889e-211	3.04304e-207
cd209e	SYTY_00011632	2.01883	3.96831e-205	4.81316e-201
impa1	SYTY_00018721	1.93896	1.57829e-203	1.91431e-199
ncf4	SYTY_00011374	1.87099	6.54958e-200	7.94399e-196
cyp4f3	SYTY_00018475	1.85844	3.33214e-193	4.04155e-189
samsn1	SYTY_00004463	1.8614	1.74027e-192	2.11077e-188
mvd	SYTY_00002725	1.80294	2.62799e-190	3.18749e-186
cxcl8	SYTY_00011728	2.85506	1.74267e-188	2.11368e-184
unknown	SYTY_00015384	2.00195	3.95542e-188	4.79752e-184
unknown	SYTY_00010273	2.04331	4.00943e-185	4.86304e-181
myosin regulatory light chain 2	SYTY_00018710	1.90135	7.93417e-183	9.62335e-179
clec4e	SYTY_00009597	1.88786	7.72386e-182	9.36827e-178
adam8	SYTY_00009227	1.7558	6.33643e-178	7.68545e-174
igsf6	SYTY_00001917	1.81484	4.37196e-172	5.30275e-168
mrpl17	SYTY_00017819	1.93498	3.63915e-166	4.41393e-162
crip1	SYTY_00013094	1.63476	6.15023e-166	7.45961e-162
gapdh	SYTY_00016391	1.73814	1.42172e-164	1.72441e-160
skap2	SYTY_00010348	1.59673	4.98578e-158	6.04726e-154
unknown	SYTY_00000397	2.07754	7.12678e-154	8.64407e-150
rnf144b	SYTY_00012646	1.69373	9.41802e-154	1.14231e-149
lcp1	SYTY_00003445	1.64347	1.9357e-153	2.34781e-149
gpn3	SYTY_00008870	1.82806	1.06377e-150	1.29025e-146
sema7a	SYTY_00007095	1.74059	2.23736e-149	2.71369e-145
ostf1	SYTY_00010947	1.73509	1.15222e-148	1.39753e-144
hcar2	SYTY_00016195	1.66995	2.14505e-146	2.60173e-142
mmp17	SYTY_00006750	1.66417	1.46886e-142	1.78158e-138
cfl2	SYTY_00016569	1.42898	5.95843e-141	7.22698e-137
srsf3	SYTY_00008587	1.5399	7.79712e-140	9.45713e-136
tkt	SYTY_00018813	1.51774	1.46889e-134	1.78162e-130
ptpn6	SYTY_00011769	1.46432	9.63972e-132	1.1692e-127
ncf1	SYTY_00004040	1.42138	1.77994e-131	2.15889e-127
capza2	SYTY_00007568	1.5488	9.00749e-129	1.09252e-124
ncr2	SYTY_00013203	1.4767	1.33452e-127	1.61864e-123
arpc1a	SYTY_00017581	1.32202	5.23633e-127	6.35115e-123
hbegf	SYTY_00005782	1.38936	9.11191e-122	1.10518e-117
nsnh	SYTY_00018790	1.52334	5.00713e-120	6.07314e-116
f8	SYTY_00006142	1.68299	1.46109e-119	1.77215e-115
myo1f	SYTY_00005607	1.4451	4.51026e-118	5.4705e-114
pstpip1	SYTY_00007192	1.27488	5.17795e-118	6.28034e-114
inpp5d	SYTY_00005462	1.50594	5.30796e-115	6.43803e-111
epx	SYTY_00009083	1.3267	1.12586e-112	1.36556e-108
pls3	SYTY_00005919	1.28938	2.31151e-112	2.80363e-108
unknown	SYTY_00000485	1.48648	5.46305e-111	6.62614e-107
lta4h	SYTY_00015577	1.32276	1.78723e-110	2.16773e-106
rdh12	SYTY_00007386	1.47244	2.94593e-110	3.57312e-106
rassf1	SYTY_00008692	1.39837	1.00817e-106	1.22281e-102
rab44	SYTY_00008586	1.38566	2.76814e-106	3.35748e-102
tspan8	SYTY_00015549	1.30984	7.20446e-106	8.73829e-102
hmgn1	SYTY_00004187	1.28499	1.35435e-102	1.64269e-98
rhog	SYTY_00014867	1.13048	3.50809e-102	4.25496e-98
myh9	SYTY_00013169	1.31047	7.43994e-102	9.0239e-98
coro1a	SYTY_00001989	1.16363	1.3823e-100	1.67659e-96
fyb	SYTY_00009056	1.20898	2.97403e-100	3.60721e-96
unknown	SYTY_00013214	1.34405	3.05146e-100	3.70112e-96
unknown	SYTY_00011331	1.35327	1.73092e-98	2.09944e-94
grk6	SYTY_00004048	1.20746	7.66288e-98	9.29431e-94
rap2b	SYTY_00008318	1.22419	2.32726e-96	2.82273e-92
gpx4	SYTY_00001156	1.43141	3.51631e-96	4.26493e-92
lpcat2	SYTY_00007143	1.25223	5.10033e-96	6.18619e-92
pycr1	SYTY_00014548	1.30291	2.27765e-92	2.76257e-88
pfn2	SYTY_00012104	1.54696	4.33085e-90	5.25289e-86
unknown	SYTY_00007175	1.33855	4.73397e-89	5.74183e-85
wbp2	SYTY_00002529	1.27966	3.3314e-88	4.04066e-84
spi1	SYTY_00018062	1.06457	2.2105e-84	2.68112e-80
iqgap1	SYTY_00017140	1.19862	1.04571e-83	1.26834e-79
dusp1	SYTY_00005802	1.29884	9.57954e-82	1.1619e-77
snap23	SYTY_00004818	1.22809	1.00274e-81	1.21622e-77
acap3	SYTY_00014356	1.06102	8.09101e-80	9.81359e-76
plek	SYTY_00009132	0.908134	6.82281e-79	8.27539e-75
capzb	SYTY_00008508	1.02604	9.19704e-77	1.11551e-72
gpsm2	SYTY_00019534	1.04145	3.50783e-76	4.25465e-72
gsn	SYTY_00000854	0.997611	1.2443e-75	1.50922e-71
acvr1	SYTY_00004866	1.17625	1.26864e-75	1.53873e-71
arhgap4	SYTY_00016637	1.1176	6.60301e-74	8.00879e-70
fmnl2	SYTY_00002324	0.988035	2.05214e-73	2.48904e-69
stk10	SYTY_00018199	1.06254	4.72923e-72	5.73609e-68
anxa11	SYTY_00014169	1.02656	2.19637e-71	2.66398e-67
triobp	SYTY_00002525	1.25011	8.39723e-71	1.0185e-66
cybb	SYTY_00015801	0.892159	3.58521e-70	4.3485e-66
hck	SYTY_00000052	1.04605	4.66548e-70	5.65876e-66
sec61g	SYTY_00007385	1.23945	1.14272e-67	1.386e-63
serpinb1	SYTY_00007310	0.99189	9.9549e-64	1.20743e-59
cdc42	SYTY_00011766	0.887654	1.89997e-61	2.30448e-57
golim4	SYTY_00018568	0.869983	2.15343e-61	2.6119e-57
nckap1l	SYTY_00008687	0.878813	2.39764e-61	2.9081e-57
gyg1	SYTY_00004844	0.991624	2.8335e-60	3.43675e-56
ptprc	SYTY_00005591	0.901842	1.1545e-59	1.40029e-55
tspan17	SYTY_00005770	1.06752	1.26353e-59	1.53253e-55
arhgdia	SYTY_00002459	0.814026	5.19917e-59	6.30607e-55
gps2	SYTY_00012277	1.1563	6.47259e-58	7.85061e-54
rcc2	SYTY_00000217	0.971399	1.12431e-56	1.36367e-52
tagln	SYTY_00004317	0.801363	2.29e-56	2.77755e-52
ube2d2	SYTY_00006044	0.799454	8.42236e-55	1.02155e-50
ywhab	SYTY_00009868	1.05987	5.51278e-53	6.68645e-49
alas1	SYTY_00008617	0.837323	1.15788e-52	1.40439e-48
unknown	SYTY_00005336	0.939542	1.38419e-52	1.67889e-48
mical1	SYTY_00000596	0.991668	4.93729e-52	5.98844e-48
ccdc88a	SYTY_00005745	0.822073	6.94697e-51	8.42598e-47
ctsf	SYTY_00005914	1.05573	1.96169e-50	2.37934e-46
zfp36	SYTY_00016277	0.939825	1.99234e-48	2.41651e-44
zrsr2	SYTY_00002875	0.914595	1.01947e-44	1.23652e-40
cytochrome c oxidase subunit 4	SYTY_00002714	0.721928	1.54137e-44	1.86953e-40
txn	SYTY_00018589	0.782202	4.50002e-44	5.45807e-40
cypa	SYTY_00010933	0.753202	7.96461e-42	9.66027e-38
pkm	SYTY_00007149	0.698322	1.49075e-40	1.80813e-36
cystatin	SYTY_00008054	0.647694	1.32609e-39	1.60842e-35
14-3-3 protein beta/alpha-1	SYTY_00015828	0.667674	1.15444e-38	1.40021e-34
cytochrome c oxidase subunit 6c-1	SYTY_00020186	0.706693	2.71423e-35	3.29209e-31
hnrnpd	SYTY_00013919	0.896889	9.64873e-34	1.17029e-29
unknown	SYTY_00013036	0.54239	2.31373e-33	2.80632e-29
arl6ip4	SYTY_00010880	0.62695	3.34992e-33	4.06312e-29
oaz1	SYTY_00005242	0.577926	1.46914e-32	1.78192e-28
s100a14	SYTY_00009497	0.402805	2.48743e-32	3.01701e-28
cd44	SYTY_00003140	0.420151	2.89283e-32	3.50871e-28
pacs1	SYTY_00012409	0.637682	1.99054e-31	2.41433e-27
arhgef2	SYTY_00019922	0.744305	2.06611e-31	2.50598e-27
mtdh	SYTY_00019416	0.618006	4.13417e-31	5.01433e-27
myrip	SYTY_00000826	1.10696	5.81536e-31	7.05345e-27
rdx	SYTY_00006371	0.486923	1.83096e-30	2.22078e-26
shc1	SYTY_00016949	0.426933	7.54691e-30	9.15365e-26
msn	SYTY_00004325	0.383793	2.94287e-29	3.56941e-25
tln1	SYTY_00017701	0.373584	1.35948e-27	1.64891e-23
s100a1	SYTY_00009551	0.460453	7.90872e-27	9.59249e-23
unknown	SYTY_00004417	0.865441	8.11624e-25	9.84418e-21
lcp2	SYTY_00014859	0.36042	3.69926e-23	4.48684e-19
tnip1	SYTY_00005774	0.519479	2.11203e-22	2.56168e-18
rhoa	SYTY_00008532	0.376903	2.76409e-22	3.35256e-18
st13	SYTY_00002488	0.491399	6.18039e-22	7.49619e-18
atp6v1e1	SYTY_00003240	0.458781	4.5634e-21	5.53495e-17
uqcrq	SYTY_00005832	0.501646	9.69944e-21	1.17644e-16
nkapl	SYTY_00013797	0.430397	1.42261e-20	1.72548e-16
unknown	SYTY_00011875	0.732761	1.85174e-18	2.24597e-14
arhgef6	SYTY_00016526	0.367867	1.11746e-17	1.35537e-13
hdac1	SYTY_00013085	0.296935	3.29795e-17	4.00008e-13
rps29	SYTY_00015015	0.405883	1.01076e-14	1.22595e-10
rbm8a	SYTY_00011749	0.345498	1.59772e-14	1.93788e-10
calm1	SYTY_00016604	0.296124	2.13221e-14	2.58616e-10
cox7c	SYTY_00010124	0.342783	2.14505e-12	2.60173e-08
serf2	SYTY_00007180	0.407004	1.20469e-11	1.46117e-07
cnn2	SYTY_00017286	0.361118	1.65651e-09	2.00918e-05
hist1h1t	SYTY_00004038	0.849446	1.19633e-08	0.000145103

## Sheet: Cluster 6 - Macrophage
Table 7. Differentially expressed genes characterising Macrophage (cluster 6). Genes highlighted in bold are referred to in main article.
Gene	ID	log2FC avg	p	p adjust
olfm4	SYTY_00018946	3.50541	0	0
siglec10	SYTY_00017965	2.96492	3.96524e-278	4.80944e-274
colec10	SYTY_00010221	2.86454	1.27336e-262	1.54445e-258
olfactomedin	SYTY_00018947	3.0628	1.64897e-243	2.00003e-239
cd209	SYTY_00014513	2.72072	1.36719e-220	1.65827e-216
fcrl5	SYTY_00008296	2.53556	3.69457e-218	4.48114e-214
mrc1	SYTY_00000829	2.86684	8.72623e-211	1.0584e-206
fabp6	SYTY_00005870	2.08766	1.13352e-197	1.37485e-193
nsnh	SYTY_000187901	2.519	8.50442e-192	1.0315e-187
csf1r2	SYTY_00016500	2.59833	1.02925e-185	1.24838e-181
npl	SYTY_00005534	2.40395	3.37495e-173	4.09348e-169
clec4e	SYTY_00005948	2.87686	6.17729e-147	7.49243e-143
itgb5	SYTY_00006557	2.42178	7.5414e-147	9.14696e-143
psap	SYTY_00008098	2.39905	9.83819e-140	1.19327e-135
prrt1	SYTY_00016383	1.9595	1.83979e-139	2.23148e-135
slc43a3	SYTY_00006183	2.0537	7.70761e-134	9.34856e-130
scarb2	SYTY_00008896	2.12274	4.29831e-132	5.21342e-128
krt18	SYTY_00012733	1.90301	1.25713e-130	1.52477e-126
ctsd	SYTY_00017126	1.88302	2.02657e-126	2.45802e-122
mpeg1	SYTY_00011043	1.95147	1.0441e-124	1.26638e-120
hmox	SYTY_00002580	2.90461	1.40407e-123	1.703e-119
lysozyme g	SYTY_00019357	2.21448	2.34431e-122	2.84342e-118
ctsb	SYTY_00002643	1.87214	6.44094e-119	7.81221e-115
havcr1	SYTY_00004033	2.23274	3.0394e-116	3.68648e-112
	SYTY_000003971	1.79571	2.55499e-115	3.09895e-111
apoeb	SYTY_00017959	3.39542	7.3154e-112	8.87285e-108
s100a13	SYTY_00016952	1.89302	5.89488e-109	7.1499e-105
capg	SYTY_00014368	1.74165	5.90337e-109	7.1602e-105
xdh	SYTY_00000476	2.66255	7.22735e-108	8.76605e-104
lrp1	SYTY_00014685	2.23657	7.85251e-102	9.52431e-98
dram1	SYTY_00015475	1.9074	3.14606e-99	3.81585e-95
leukocyte cysteine proteinase inhibitor 1	SYTY_000171182	2.80747	3.61885e-98	4.3893e-94
cd53	SYTY_00001857	1.60025	1.41491e-94	1.71615e-90
atp6v0c	SYTY_00006810	1.65907	1.07409e-93	1.30276e-89
rap2b	SYTY_000083181	1.57717	3.81838e-90	4.63131e-86
ppib	SYTY_00017367	1.34439	1.35087e-87	1.63847e-83
ctsl	SYTY_00009362	2.06837	2.15806e-85	2.61752e-81
slc43a2	SYTY_00004545	2.05898	5.27851e-81	6.4023e-77
aprt	SYTY_00020040	1.58861	8.63526e-81	1.04737e-76
s100a14	SYTY_000094971	1.27572	1.9813e-68	2.40312e-64
dnase2	SYTY_00019535	1.5152	7.68063e-68	9.31583e-64
	SYTY_000102731	1.27729	1.25722e-67	1.52488e-63
zfp36	SYTY_000162771	1.32581	3.36693e-64	4.08375e-60
ifi27	SYTY_000204251	1.59689	6.17038e-64	7.48405e-60
itm2b	SYTY_00006245	1.24284	3.50696e-59	4.25359e-55
actb	SYTY_000135521	1.06003	3.00982e-57	3.65061e-53
ehbp1l1	SYTY_000042392	1.23746	4.52984e-55	5.49424e-51
zfp36l1	SYTY_00013098	1.04753	3.57856e-53	4.34044e-49
lamtor4	SYTY_00015581	1.18106	1.59963e-47	1.94019e-43
plxnc1	SYTY_00017867	1.33733	7.9436e-47	9.63479e-43
arhgap4	SYTY_000166371	1.25047	5.79852e-46	7.03302e-42
ifi27l2a	SYTY_000204131	0.944324	2.02714e-45	2.45872e-41
anxa1	SYTY_00001603	1.12661	4.26933e-45	5.17827e-41
	SYTY_000130361	1.22546	1.50245e-44	1.82232e-40
sec61g	SYTY_000073851	1.02073	6.27585e-44	7.61198e-40
plec	SYTY_000096361	1.12839	4.4372e-43	5.38188e-39
cytochrome c oxidase subunit 6a	SYTY_00001701	0.92698	1.69752e-41	2.05893e-37
s100a1	SYTY_000095512	1.09314	4.4862e-41	5.44132e-37
cdc42	SYTY_00009788	0.858831	4.07149e-40	4.93831e-36
dbn1	SYTY_00004046	1.08824	4.73226e-40	5.73976e-36
arpc1a	SYTY_000175811	0.932775	8.65188e-40	1.04939e-35
	SYTY_000037191	0.888792	1.51018e-39	1.83169e-35
gpsm2	SYTY_000195341	0.920538	1.54834e-39	1.87798e-35
atp5j2	SYTY_00013561	0.989831	2.37015e-39	2.87475e-35
cytochrome c oxidase subunit 4 isoform 1	SYTY_000027141	0.803653	4.17526e-39	5.06417e-35
cnn2	SYTY_000172863	1.1546	9.61586e-39	1.16631e-34
tspan8	SYTY_000155491	0.758873	2.47364e-37	3.00027e-33
	SYTY_00016938	1.24658	6.56869e-36	7.96717e-32
myosin regulatory light chain 2	SYTY_000187101	0.943474	7.11679e-36	8.63195e-32
krt8	SYTY_000112061	0.901388	1.94548e-33	2.35968e-29
lcp1	SYTY_000034451	0.644416	7.53102e-33	9.13437e-29
tp53	SYTY_00016595	0.725221	8.30149e-33	1.00689e-28
atp5g3	SYTY_00003557	0.665505	1.6203e-32	1.96526e-28
fkbp5	SYTY_00008588	0.78614	4.16685e-32	5.05397e-28
krt18	SYTY_00011207	0.80956	1.73832e-31	2.10841e-27
btg1	SYTY_00018326	0.83126	5.70296e-31	6.91712e-27
atp6v1f	SYTY_00015582	0.92951	5.8229e-31	7.06259e-27
atp6v1g1	SYTY_00014115	0.933622	2.69245e-30	3.26568e-26
rab1b	SYTY_00018415	0.642551	5.20556e-30	6.31382e-26
cd209e	SYTY_000116321	1.03636	1.43345e-29	1.73863e-25
samsn1	SYTY_000044631	0.584616	8.26592e-29	1.00257e-24
mam	SYTY_00000828	0.669621	8.96347e-29	1.08718e-24
pls3	SYTY_000059191	0.712599	1.40818e-28	1.70798e-24
cytochrome c oxidase subunit 6A	SYTY_000201861	0.671755	7.90048e-28	9.58249e-24
timp2	SYTY_000066331	0.728839	9.2244e-28	1.11883e-23
calr	SYTY_000008011	0.693254	1.17303e-27	1.42277e-23
krt13	SYTY_00019352	0.637746	1.52765e-27	1.85288e-23
oaz1	SYTY_000052421	0.72391	1.81318e-27	2.1992e-23
aif1	SYTY_000102621	0.632109	3.52733e-27	4.27829e-23
atp5i	SYTY_00009055	0.662061	3.81593e-27	4.62835e-23
rps17	SYTY_00002958	0.588233	3.439e-26	4.17116e-22
pnp	SYTY_000012701	0.673963	3.57495e-26	4.33606e-22
s100a1	SYTY_000169391	0.404853	5.65668e-26	6.86099e-22
lcp2	SYTY_000148591	0.825537	9.56849e-26	1.16056e-21
mvd	SYTY_000027251	0.770086	3.67211e-25	4.4539e-21
igsf6	SYTY_000019171	0.648003	1.1025e-24	1.33723e-20
cox7c	SYTY_000101241	0.684103	1.22337e-24	1.48382e-20
uqcrq	SYTY_000058321	0.524518	1.333e-24	1.6168e-20
rps17	SYTY_00007778	0.902294	1.23073e-23	1.49276e-19
id2	SYTY_00005125	1.01388	1.86445e-23	2.26139e-19
rps29	SYTY_000150151	0.665946	5.97721e-23	7.24976e-19
crip1	SYTY_000130941	0.561355	4.32224e-22	5.24245e-18
hmgn1	SYTY_000041871	0.511372	1.65064e-21	2.00206e-17
rhog	SYTY_000148671	0.426992	3.16086e-21	3.8338e-17
zeb1	SYTY_00007297	0.599619	5.72793e-21	6.9474e-17
eif4h	SYTY_00008130	0.303764	1.79573e-20	2.17804e-16
nme1	SYTY_00006938	0.376108	2.37439e-20	2.87989e-16
f13a1	SYTY_00014379	0.402829	3.53939e-20	4.29293e-16
rps16	SYTY_00015404	0.852964	4.18366e-20	5.07436e-16
ptpn6	SYTY_000117691	0.380227	5.31603e-20	6.44782e-16
ptprc	SYTY_000055911	0.784973	6.28769e-20	7.62633e-16
tspan17	SYTY_000057701	0.461725	9.14859e-20	1.10963e-15
hspa5	SYTY_00013703	0.554957	1.07189e-19	1.3001e-15
hmgn1	SYTY_00005998	0.349199	1.82681e-19	2.21574e-15
cnbp	SYTY_00000300	0.318758	2.92197e-19	3.54406e-15
atp5b	SYTY_00015759	0.423268	3.35215e-19	4.06582e-15
rps2	SYTY_00001951	0.630794	3.46113e-19	4.198e-15
txn	SYTY_000185891	0.426699	4.39182e-19	5.32683e-15
atp5h	SYTY_00011590	0.338308	7.1807e-19	8.70947e-15
ap2m1a	SYTY_00001075	0.436879	7.32484e-19	8.8843e-15
rps28	SYTY_00017283	0.684875	1.52603e-18	1.85092e-14
dxo	SYTY_000019241	0.710839	2.10062e-18	2.54785e-14
rps18	SYTY_00012600	0.551977	2.12785e-18	2.58087e-14
ahnak	SYTY_000061542	0.537289	2.64724e-18	3.21084e-14
spi1	SYTY_000180621	0.307568	3.7445e-18	4.54171e-14
ppdpf	SYTY_00000621	0.596703	1.00703e-17	1.22142e-13
rpl22	SYTY_00000218	0.464348	1.77044e-17	2.14737e-13
hypk	SYTY_00017146	0.435604	1.89079e-17	2.29334e-13
iscu	SYTY_000140251	0.733521	3.36936e-17	4.0867e-13
rpl-10a	SYTY_000110761	0.632253	9.64715e-17	1.1701e-12
rps19	SYTY_000179681	0.626146	1.27572e-16	1.54732e-12
rps7	SYTY_000168821	0.664987	4.54582e-16	5.51363e-12
hnrnpd	SYTY_000139191	0.510657	8.22978e-16	9.9819e-12
atp6v1e1	SYTY_000032401	0.273422	1.06325e-15	1.28961e-11
glutathione	SYTY_00009479	0.314146	1.46938e-15	1.78221e-11
pdia3	SYTY_00017368	0.409654	2.08482e-15	2.52868e-11
iqgap1	SYTY_000171401	0.487322	2.51006e-15	3.04445e-11
marcksl1	SYTY_00009475	0.604865	2.98537e-15	3.62096e-11
rps26	SYTY_000159311	0.597137	4.0358e-15	4.89503e-11
cks1b	SYTY_00009556	0.647089	4.25974e-15	5.16664e-11
rpl29	SYTY_00008621	0.719285	5.4013e-15	6.55124e-11
eef1b	SYTY_00000445	0.261115	6.54129e-15	7.93394e-11
rac2	SYTY_000176011	0.292659	1.16207e-14	1.40947e-10
rps13	SYTY_000076201	0.382643	1.18342e-14	1.43537e-10
rpl37a-ps1	SYTY_000179321	0.643786	1.821e-14	2.20869e-10
rhoa	SYTY_000085321	0.335066	3.04442e-14	3.69258e-10
slc25a5	SYTY_00004394	0.289277	5.44333e-14	6.60221e-10
krtcap2	SYTY_00016940	0.398663	7.07392e-14	8.57995e-10
eif4a1	SYTY_00012298	0.277049	1.62447e-13	1.97032e-09
rpl3	SYTY_00002018	0.556356	1.69221e-13	2.05248e-09
cypa	SYTY_000109332	0.430526	1.95437e-13	2.37046e-09
capza2	SYTY_000075681	0.475099	6.78716e-13	8.23215e-09
arhgef2	SYTY_000199221	0.408688	9.93161e-13	1.2046e-08
ifi27l2a	SYTY_000157911	0.43946	1.03533e-12	1.25575e-08
arhgef6	SYTY_000165261	0.450655	1.71944e-12	2.08551e-08
arhgef5	SYTY_00011794	0.313163	3.8474e-12	4.66651e-08
rpl27a	SYTY_00007638	0.365578	4.79475e-12	5.81555e-08
rps21	SYTY_000125191	0.494996	9.22866e-12	1.11934e-07
rps12	SYTY_000168711	0.416929	1.12758e-11	1.36765e-07
ddx5	SYTY_00002547	0.597974	1.63307e-11	1.98074e-07
ywhaz	SYTY_000051161	0.308088	1.74071e-11	2.1113e-07
rpl15	SYTY_00010384	0.313739	1.83611e-11	2.22702e-07
rpl26	SYTY_00019053	0.351518	4.9933e-11	6.05637e-07
rpl23	SYTY_00002367	0.49458	9.34633e-11	1.13362e-06
rpl11	SYTY_00009604	0.622427	1.78579e-10	2.16599e-06
rpl18a	SYTY_000155552	0.367102	2.63002e-10	3.18995e-06
ap3d1	SYTY_00005282	0.36929	2.73337e-10	3.3153e-06
rpl37	SYTY_000089211	0.43151	2.7935e-10	3.38824e-06
mia3	SYTY_00020266	0.45592	2.99265e-10	3.62978e-06
pf13_0198	SYTY_000137721	0.251293	1.30125e-09	1.57828e-05
rplp1	SYTY_000104621	0.585847	8.23487e-09	9.98807e-05
rpl32	SYTY_00000550	0.391399	1.72916e-08	0.00020973
rps15a	SYTY_00014575	0.412424	1.80087e-08	0.000218427
rpl27	SYTY_00002014	0.322533	2.21166e-08	0.000268253
rpl36	SYTY_000141491	0.264208	3.49452e-08	0.00042385
hectd3	SYTY_000007501	0.401935	4.37211e-08	0.000530294
calm1	SYTY_000166041	0.299284	1.06118e-07	0.00128711
eef1a	SYTY_000096051	0.315047	1.71833e-07	0.00208416
rps6	SYTY_000116521	0.383191	2.30036e-07	0.00279011
rpl35	SYTY_00001888	0.425714	3.0327e-07	0.00367836
uba52	SYTY_000055791	0.266152	6.42149e-07	0.00778863
rpl38	SYTY_00006769	0.298149	7.68079e-07	0.00931603
slc37a4	SYTY_000044231	0.29926	2.2565e-06	0.0273691
rps18	SYTY_000126082	0.357892	3.75377e-06	0.0455295
rpl34	SYTY_00012370	0.265862	0.000185038	1

## Sheet: Cluster 7 - B-cells
Table 8. Differentially expressed genes characterising B-cell (cluster 7). Genes highlighted in bold are referred to in main article.
Gene	ID	log2FC avg	p	p adjust
iglc1	SYTY_00017551	6.41536	0	0
ig lambda chain c region	SYTY_00004856	5.25599	0	0
iglc1	SYTY_00017531	4.63376	0	0
ig kappa chain v-v region mopc 21	SYTY_00017552	4.47411	0	0
ig heavy chain v region 5a	SYTY_00011998	3.6273	0	0
swap70	SYTY_00002814	3.49999	0	0
hrasls	SYTY_00016618	3.36938	0	0
blnk	SYTY_00016722	3.24707	0	0
cd79b	SYTY_00006716	3.16402	0	0
cxcr3	SYTY_00017811	2.75622	0	0
slc1a7	SYTY_00004854	3.31881	1.32764e-302	1.61029e-298
ig mu chain c region	SYTY_00011997	5.89607	4.02374e-286	4.8804e-282
v-tcr viral t-cell receptor beta chain-like t17t-22	SYTY_00004951	2.53456	7.15962e-260	8.68391e-256
cd53	SYTY_000018571	3.04565	3.03795e-259	3.68473e-255
unknown	SYTY_00001272	2.8464	2.67918e-230	3.24958e-226
lgmn	SYTY_00004932	3.10045	1.96647e-198	2.38513e-194
cd247	SYTY_00000478	2.25343	5.44551e-182	6.60485e-178
rgs8	SYTY_00000892	3.06116	5.22225e-181	6.33407e-177
pld4	SYTY_00013019	2.0636	4.35147e-137	5.2779e-133
syngr3	SYTY_00002417	2.56902	6.9234e-127	8.3974e-123
card11	SYTY_00013550	2.35072	6.23075e-122	7.55728e-118
unknown	SYTY_000004851	2.15065	1.1384e-115	1.38077e-111
unc93b1	SYTY_00014511	2.26321	3.92411e-114	4.75955e-110
irf8	SYTY_00002716	2.21048	8.46702e-114	1.02697e-109
gpsm2	SYTY_000195342	2.00469	1.73805e-95	2.10808e-91
ctsb	SYTY_000026431	1.92812	5.8423e-73	7.08612e-69
btg1	SYTY_000183261	2.2049	1.67022e-60	2.02581e-56
rps17	SYTY_000077781	1.48019	9.25954e-60	1.12309e-55
cks1b	SYTY_000095561	1.50328	2.8489e-59	3.45543e-55
mvd	SYTY_000027252	1.56116	2.17061e-53	2.63273e-49
rpl-10a	SYTY_000110762	1.29795	7.88901e-53	9.56857e-49
dbn1	SYTY_00010116	1.46689	1.54691e-50	1.87625e-46
rps18	SYTY_000126083	1.38358	4.01456e-49	4.86926e-45
rps28	SYTY_000172831	1.38636	2.96624e-48	3.59776e-44
rpl11	SYTY_000096041	1.2528	3.35094e-45	4.06436e-41
unknown	SYTY_000102732	1.29342	3.60961e-42	4.3781e-38
sec61g	SYTY_000073852	1.51553	8.11697e-42	9.84508e-38
rps16	SYTY_000154041	1.2153	1.72017e-41	2.08639e-37
unknown	SYTY_00010430	1.42827	2.90217e-41	3.52004e-37
hcls1	SYTY_000154421	1.19233	8.13916e-41	9.87198e-37
rps21	SYTY_000125192	1.06198	4.63169e-39	5.61778e-35
pbxip1	SYTY_00016951	1.32415	1.31282e-38	1.59233e-34
rac2	SYTY_000176012	1.09853	1.80781e-38	2.19269e-34
ppib	SYTY_000173671	2.23987	5.95521e-38	7.22307e-34
rpl29	SYTY_000086211	1.0884	4.12908e-36	5.00816e-32
rps17	SYTY_000029581	1.36042	4.83135e-35	5.85995e-31
rpl35	SYTY_000018881	1.13271	8.399e-35	1.01872e-30
rps29	SYTY_000150152	1.23737	2.53117e-34	3.07005e-30
zfp36	SYTY_000162772	1.27793	4.42965e-34	5.37272e-30
rpl3	SYTY_000020181	1.17959	4.94083e-34	5.99273e-30
unknown	SYTY_000037192	0.791531	6.40862e-33	7.77302e-29
rpl37a-ps1	SYTY_000179322	1.13335	9.65805e-32	1.17142e-27
cnn2	SYTY_000172864	1.15156	1.57872e-30	1.91482e-26
actb	SYTY_000135522	0.665056	1.29451e-29	1.57011e-25
rplp1	SYTY_000104622	0.854248	3.83741e-29	4.65439e-25
rpl30	SYTY_00009575	1.15672	6.8369e-29	8.29248e-25
lcp2	SYTY_000148592	1.11353	5.58187e-28	6.77025e-24
rps18	SYTY_000126001	1.25417	2.45424e-27	2.97675e-23
rps15a	SYTY_000145751	0.990396	5.54492e-27	6.72544e-23
arpc1a	SYTY_000175812	0.871888	5.61137e-27	6.80603e-23
rps7	SYTY_000168822	0.932545	1.38882e-26	1.6845e-22
rps19	SYTY_000179682	1.0447	1.39757e-26	1.69511e-22
rpl7	SYTY_000197971	0.777326	2.66061e-26	3.22706e-22
rpl22l1	SYTY_00015602	0.997959	3.49923e-26	4.24421e-22
myosin	SYTY_000187102	0.886568	1.17468e-25	1.42477e-21
fmnl2	SYTY_000023241	1.13586	1.7056e-25	2.06872e-21
cd44	SYTY_000031401	0.869445	5.02032e-25	6.08915e-21
dxo	SYTY_000019242	1.15514	3.54439e-24	4.29899e-20
rpl36	SYTY_000141492	0.903693	7.6829e-24	9.31859e-20
rps2	SYTY_000019511	0.905326	2.3433e-23	2.84219e-19
rpl34	SYTY_000123701	0.870188	4.86845e-23	5.90495e-19
rps6	SYTY_000116522	0.850722	1.55322e-22	1.8839e-18
nme1	SYTY_000069381	0.964752	1.84297e-22	2.23534e-18
rpl37	SYTY_000089212	0.850692	2.24402e-22	2.72177e-18
hnrnpa1	SYTY_00016676	0.864946	1.90537e-21	2.31103e-17
plek	SYTY_000091321	0.637728	1.98016e-21	2.40173e-17
tspan8	SYTY_000155492	0.89284	4.48205e-21	5.43628e-17
rpl32	SYTY_000005501	0.876976	5.06157e-21	6.13918e-17
lcp1	SYTY_000034452	0.727325	1.38395e-20	1.67859e-16
cdc42	SYTY_000097881	1.09379	3.96363e-20	4.80749e-16
uba52	SYTY_000055792	0.870186	1.22873e-19	1.49032e-15
rpl28	SYTY_000089162	0.882363	1.35138e-19	1.63908e-15
rplp0	SYTY_000127591	0.885944	1.66261e-19	2.01658e-15
hectd3	SYTY_000007502	0.765925	1.72884e-19	2.09691e-15
iscu	SYTY_000140252	0.984795	1.61262e-18	1.95595e-14
rpl23	SYTY_000023671	0.697282	2.49735e-18	3.02904e-14
rps3a	SYTY_00011474	0.6588	3.51982e-18	4.26919e-14
rpl27	SYTY_000020141	0.753456	8.83451e-18	1.07154e-13
rpl13a	SYTY_000050561	0.695184	1.37238e-17	1.66455e-13
ifi27l2a	SYTY_000204132	0.542571	1.81733e-17	2.20423e-13
ctsl	SYTY_000093621	1.12648	4.08892e-17	4.95945e-13
rps11	SYTY_00002187	0.723994	8.84899e-17	1.07329e-12
rpl36a	SYTY_00005693	0.728879	9.49268e-17	1.15137e-12
slc37a4	SYTY_000044232	0.575515	1.13544e-16	1.37718e-12
rpl18a	SYTY_000155553	0.67288	1.2386e-16	1.5023e-12
ifi27	SYTY_000204252	0.610926	1.60369e-16	1.94511e-12
eef1b	SYTY_000004451	0.655529	2.0986e-16	2.54539e-12
rpl35a	SYTY_000081511	0.669205	2.49195e-16	3.02248e-12
mtdh	SYTY_000126511	0.672929	3.04048e-16	3.6878e-12
rsl24d1	SYTY_000171952	0.826851	9.30539e-16	1.12865e-11
ptmaa	SYTY_00001232	0.739737	1.09691e-15	1.33044e-11
rplp2	SYTY_000098241	0.627782	1.17872e-15	1.42967e-11
unknown	SYTY_000130362	0.711411	1.30791e-15	1.58636e-11
14-3-3 protein beta/alpha-1	SYTY_000158281	0.667453	2.04107e-15	2.47561e-11
eef1a	SYTY_000096052	0.567251	7.70424e-15	9.34447e-11
dxo	SYTY_000019251	0.680759	1.65899e-14	2.01218e-10
rps13	SYTY_000076202	0.527658	2.34945e-14	2.84965e-10
pnp	SYTY_000012702	0.858717	2.50178e-14	3.03441e-10
rpl26	SYTY_000190531	0.557832	8.3058e-14	1.00741e-09
upf3b	SYTY_000137941	0.559897	9.90598e-14	1.2015e-09
nop56	SYTY_00012777	0.543765	1.72893e-13	2.09702e-09
hypk	SYTY_000171461	0.524954	2.11756e-13	2.56839e-09
rpl21	SYTY_000074461	0.618235	6.56954e-13	7.9682e-09
crip1	SYTY_000130942	0.572452	8.05019e-13	9.76408e-09
rps4	SYTY_000184081	0.492473	8.82438e-13	1.07031e-08
cytochrome	SYTY_000201862	0.607969	1.11056e-12	1.347e-08
rpl4	SYTY_000077441	0.506323	1.1153e-12	1.35274e-08
rpl8	SYTY_00006506	0.624052	2.00493e-12	2.43178e-08
calr	SYTY_000008012	0.734589	2.28759e-12	2.77462e-08
u2surp	SYTY_00007460	0.536621	7.99152e-12	9.69291e-08
rpl7a	SYTY_000140041	0.597111	1.02403e-11	1.24205e-07
rps26	SYTY_000159312	0.561715	1.02737e-11	1.2461e-07
rpl27a	SYTY_000076381	0.509679	1.52319e-11	1.84748e-07
cytochrome	SYTY_000027142	0.529319	1.71027e-11	2.07438e-07
rps14	SYTY_000165091	0.513934	2.43817e-11	2.95726e-07
rpl5-a	SYTY_00016031	0.583298	4.75446e-11	5.76669e-07
rpl15	SYTY_000103841	0.565542	7.76533e-11	9.41857e-07
krtcap2	SYTY_000169401	0.771967	9.01897e-11	1.09391e-06
rps20	SYTY_000073051	0.380475	1.04446e-10	1.26683e-06
serf2	SYTY_000071802	0.593579	1.12746e-10	1.3675e-06
marcksl1	SYTY_000094751	0.523583	1.3368e-10	1.6214e-06
rpl22	SYTY_000002181	0.470789	1.39296e-10	1.68952e-06
rpl12	SYTY_000171131	0.450369	1.47519e-10	1.78926e-06
rpl38	SYTY_000067691	0.455694	1.92575e-10	2.33574e-06
rdx	SYTY_000063711	0.559424	3.67074e-10	4.45224e-06
luc7l3	SYTY_00013589	0.432603	4.72486e-10	5.73079e-06
arhgef2	SYTY_000199222	0.54631	6.39063e-10	7.7512e-06
rpl23a	SYTY_000039961	0.484494	1.41949e-09	1.7217e-05
hmgn1	SYTY_000041872	0.49978	4.15123e-09	5.03503e-05
rpl14	SYTY_000094561	0.454783	4.74694e-09	5.75756e-05
rpl22	SYTY_00009935	0.426958	7.15764e-09	8.68151e-05
slc25a3	SYTY_00019629	0.548994	3.99326e-08	0.000484342
capza2	SYTY_000075682	0.263831	4.38126e-08	0.000531403
ranbp2	SYTY_000036261	0.541641	4.86248e-08	0.00058977
ddx21	SYTY_000026812	0.358789	6.13301e-08	0.000743873
cpb2	SYTY_000158681	0.342858	9.09409e-08	0.00110302
atp6v1e1	SYTY_000032402	0.483003	1.74467e-07	0.00211611
slc25a5	SYTY_000043941	0.308944	2.71489e-07	0.00329289
rplp2	SYTY_000180531	0.348776	6.45856e-07	0.00783358
rpl19	SYTY_000023341	0.347932	9.93782e-07	0.0120536
cox7c	SYTY_000101242	0.539904	1.16579e-06	0.0141398
mfhas1	SYTY_000141241	0.322551	5.04225e-06	0.0611575
rnf213	SYTY_000023941	0.478442	8.77036e-06	0.106376
calr	SYTY_00019476	0.4137	1.09605e-05	0.13294
sf3b1	SYTY_00006546	0.316863	1.50316e-05	0.182319
rps12	SYTY_000168712	0.282439	1.82301e-05	0.221113
hist1h1t	SYTY_000040382	0.359338	1.92756e-05	0.233794
rbm8a	SYTY_000117491	0.321001	2.08924e-05	0.253404
rps3	SYTY_00008152	0.291943	4.36672e-05	0.529639

## Sheet: Cluster 8 - Basophils
Table 9. Differentially expressed genes characterising Basophils (cluster 8). Genes highlighted in bold are referred to in main article.
Gene	ID	log2FC avg	p	p adjust
tgl2	SYTY_00003272	4.89462	0	0
podxl	SYTY_00010838	4.8426	0	0
ctgf	SYTY_00013405	4.81569	0	0
fgl2	SYTY_00010747	4.70096	0	0
tfpi	SYTY_00006274	4.35808	0	0
ptgs1	SYTY_00009397	4.31004	0	0
gata2	SYTY_00015907	4.07096	0	0
f2r	SYTY_00001429	3.79478	0	0
scgn	SYTY_00010224	3.649	0	0
fos	SYTY_00016860	3.3771	0	0
schip1	SYTY_00008307	3.51176	4.61406e-303	5.59639e-299
fstl5	SYTY_00003913	3.08541	5.47022e-282	6.63483e-278
f13a1	SYTY_000143791	4.29332	2.4027e-258	2.91424e-254
adap1	SYTY_00001914	3.35252	1.49631e-255	1.81487e-251
p2rx1	SYTY_00004231	3.32608	4.69293e-255	5.69205e-251
itgb3	SYTY_00002353	3.35774	1.41914e-254	1.72128e-250
gng10	SYTY_00008890	3.03605	1.81465e-239	2.20098e-235
pmpca	SYTY_00009398	3.82478	1.17849e-231	1.42939e-227
myh11	SYTY_00014580	4.23218	3.60462e-228	4.37204e-224
rgs3	SYTY_00013706	3.63289	1.50233e-196	1.82218e-192
fgd3	SYTY_00000289	3.46971	3.78258e-180	4.58789e-176
adora2a	SYTY_00008879	3.09501	3.98812e-172	4.83719e-168
fli1	SYTY_00004444	3.42979	3.76274e-165	4.56383e-161
cald1	SYTY_000178801	4.01154	2.14863e-158	2.60607e-154
fermt3	SYTY_00005743	3.10417	7.79061e-153	9.44923e-149
itga6	SYTY_00001168	3.13197	8.1166e-148	9.84462e-144
rap1b	SYTY_00008680	3.20542	1.09141e-143	1.32377e-139
inf2	SYTY_00013014	3.03621	4.92392e-131	5.97222e-127
snx24	SYTY_00009081	2.69101	1.71284e-127	2.0775e-123
plek	SYTY_000091322	3.41501	4.92876e-127	5.97809e-123
slmo2	SYTY_00008670	2.95622	3.44296e-122	4.17596e-118
tln1	SYTY_000177011	3.19592	1.57971e-120	1.91603e-116
tpm1	SYTY_000011921	3.20787	1.94146e-120	2.35479e-116
rbpms	SYTY_00012332	2.78726	1.91514e-118	2.32287e-114
ano5	SYTY_00018076	2.64851	9.09517e-91	1.10315e-86
alox5	SYTY_000129701	2.59468	4.78888e-81	5.80844e-77
unknown	SYTY_000037193	2.81034	1.95483e-79	2.37102e-75
rasgrp2	SYTY_00017351	2.54254	4.32523e-78	5.24607e-74
plec	SYTY_00012764	2.65038	5.27633e-78	6.39966e-74
ptpn11	SYTY_00000070	2.45611	2.62311e-68	3.18156e-64
pip5k1a	SYTY_000169642	2.85966	3.32943e-68	4.03826e-64
unknown	SYTY_000130363	2.40675	5.21465e-64	6.32485e-60
rab11a	SYTY_00015000	2.28918	2.88578e-56	3.50016e-52
lmo2	SYTY_00017230	2.36975	4.09707e-54	4.96933e-50
actbb	SYTY_000175651	2.42719	2.86381e-50	3.47351e-46
pik3cd	SYTY_00011197	2.31174	3.9368e-49	4.77494e-45
tagln	SYTY_00004638	2.27147	6.36316e-49	7.71788e-45
pnp	SYTY_000012703	2.27503	6.20941e-45	7.5314e-41
myl9	SYTY_00012740	1.79366	9.65127e-39	1.1706e-34
rcsd1	SYTY_00004718	2.08692	3.6235e-38	4.39494e-34
pf13_0198	SYTY_000137722	1.67531	5.12024e-33	6.21034e-29
myh9	SYTY_000025602	1.45306	4.86142e-29	5.89642e-25
rab11fip1	SYTY_00013771	1.60408	6.32461e-28	7.67111e-24
dgkz	SYTY_00000382	1.76654	1.39757e-26	1.69511e-22
capn1	SYTY_00012410	1.59317	4.43341e-26	5.37729e-22
ahnak	SYTY_000061543	1.28927	2.42514e-25	2.94145e-21
actb	SYTY_000135523	1.0885	2.95416e-21	3.5831e-17
pfn2	SYTY_000121041	1.51225	2.12687e-20	2.57968e-16
dusp5	SYTY_000115801	1.13627	9.72594e-20	1.17966e-15
gpx4	SYTY_000011561	1.66193	2.80378e-19	3.4007e-15
capza2	SYTY_000075683	1.27641	2.74372e-18	3.32786e-14
gse1	SYTY_00002711	1.39234	7.95738e-17	9.6515e-13
unknown	SYTY_000026611	0.980903	1.22314e-15	1.48354e-11
tuba1c	SYTY_00014752	1.6337	3.83334e-15	4.64946e-11
rhag	SYTY_000133012	1.07365	1.61851e-14	1.9631e-10
gsn	SYTY_000008541	1.0292	7.39486e-14	8.96922e-10
ypel5	SYTY_00004995	1.33894	2.95381e-13	3.58268e-09
tef	SYTY_000142582	1.07838	3.38513e-11	4.10582e-07
myosin	SYTY_000187103	0.951282	1.68613e-10	2.04511e-06
calm1	SYTY_000166042	0.742589	4.19883e-10	5.09276e-06
unknown	SYTY_000086471	1.11643	6.43651e-10	7.80685e-06
rbm5	SYTY_00008609	1.01449	3.39556e-09	4.11847e-05
lcp2	SYTY_000148593	0.843169	1.20893e-08	0.000146631
unknown	SYTY_000118752	1.01688	8.14401e-08	0.000987787
gpsm2	SYTY_000195343	1.02022	4.86465e-07	0.00590033
ifi27l2a	SYTY_000204133	0.790459	1.10818e-06	0.0134411
ehbp1l1	SYTY_000042393	0.546874	7.2985e-06	0.0885235
ptmaa	SYTY_000012321	0.656719	1.9039e-05	0.230923
serf2	SYTY_000071803	0.884011	1.95132e-05	0.236675
ifi27	SYTY_000204253	0.898008	2.83123e-05	0.3434
ddx5	SYTY_000025471	0.51844	0.00164565	1
rplp2	SYTY_000098242	0.32606	0.00231963	1
tmsb	SYTY_000058531	0.396459	0.00237097	1
ifi27l2a	SYTY_000157912	0.560213	0.0050648	1
cypa	SYTY_000109333	0.294291	0.00664837	1

## Sheet: Cluster 9 - Thrombocytes
Table 10. Differentially expressed genes characterising Thrombocytes (cluster 9). Genes highlighted in bold are referred to in main article.
Gene	ID	log2FC avg	p	p adjust
ak9	SYTY_00016793	3.69693	4.07992e-307	4.94854e-303
kif21a	SYTY_00017833	3.84718	1.05062e-193	1.27429e-189
spef2	SYTY_00010961	2.91792	6.01405e-191	7.29444e-187
dnah5	SYTY_00010201	3.24339	5.56183e-183	6.74594e-179
acsf2	SYTY_00001907	3.18474	4.15178e-180	5.03569e-176
eif4e	SYTY_00018531	4.17091	4.65006e-177	5.64005e-173
hal	SYTY_00010839	4.29349	8.34249e-169	1.01186e-164
unknown	SYTY_00001539	3.68314	1.06225e-161	1.2884e-157
gramd1b	SYTY_00004432	3.50729	1.94522e-149	2.35936e-145
atp8b1	SYTY_00005240	3.43383	4.67282e-148	5.66766e-144
kcnn3	SYTY_00009548	3.75108	9.85157e-142	1.1949e-137
mfsd4b	SYTY_00018874	3.0857	4.35799e-129	5.28581e-125
spinz	SYTY_00015332	2.24538	7.96746e-116	9.66373e-112
vegfaa	SYTY_00012709	2.70397	9.47629e-101	1.14938e-96
ell2	SYTY_00007179	2.74188	2.19321e-88	2.66014e-84
tep1	SYTY_00000755	3.06371	7.99456e-86	9.6966e-82
thbs1	SYTY_00018258	2.82088	2.14717e-84	2.6043e-80
g6pd	SYTY_00016639	2.7052	1.09309e-81	1.32581e-77
eys	SYTY_00009177	2.67707	3.36787e-79	4.08489e-75
rap1gap2	SYTY_00004264	3.07693	5.0855e-79	6.16821e-75
cyp2k1	SYTY_00002265	2.21004	1.58575e-77	1.92335e-73
golgb1	SYTY_00018339	3.17128	2.88542e-72	3.49973e-68
chka	SYTY_00018936	2.52974	3.78528e-70	4.59116e-66
dync1i1	SYTY_00010589	2.2017	4.46543e-67	5.41612e-63
acot4	SYTY_00015509	2.86209	1.11168e-64	1.34836e-60
sh3tc1	SYTY_00012251	2.41541	1.44429e-64	1.75178e-60
sorl1	SYTY_00004561	2.45727	4.10561e-64	4.97969e-60
abcc2	SYTY_00009162	2.59304	1.35938e-62	1.64879e-58
scarb2	SYTY_00009386	2.11953	2.04672e-62	2.48246e-58
abcb11	SYTY_00003504	2.78885	5.41709e-62	6.57039e-58
rock1	SYTY_00013317	2.25496	6.64727e-59	8.06248e-55
hsd17b4	SYTY_00010953	2.44711	2.51107e-58	3.04568e-54
frmd4b	SYTY_00015747	2.62689	1.5338e-57	1.86035e-53
pparg	SYTY_00008633	2.60806	2.93581e-57	3.56084e-53
slc22a7	SYTY_00013164	2.3271	4.74006e-57	5.74922e-53
ptprd	SYTY_00012350	2.5792	9.22688e-57	1.11913e-52
pssa	SYTY_00000281	2.60918	1.1541e-53	1.39981e-49
rmdn2	SYTY_000161312	3.16283	7.67483e-53	9.3088e-49
pde9a	SYTY_00004676	2.55693	3.00532e-51	3.64515e-47
wdr60	SYTY_00007461	2.13977	6.57887e-50	7.97951e-46
slc6a6	SYTY_00009889	2.97801	4.11351e-49	4.98928e-45
rab11fip3	SYTY_00006665	2.48323	2.36682e-47	2.87071e-43
slc22a14	SYTY_00017918	1.73883	1.86681e-46	2.26426e-42
alcohol dehydrogenase 1	SYTY_000185331	2.94623	1.13798e-44	1.38026e-40
gadd45g	SYTY_00011003	2.5072	6.49574e-44	7.87868e-40
trpm7	SYTY_00007176	2.33635	1.81656e-42	2.20331e-38
aldh5a1	SYTY_00019681	2.04522	2.1746e-41	2.63757e-37
unknown	SYTY_00008224	2.01183	2.07986e-40	2.52266e-36
slc6a6	SYTY_00000548	2.33557	3.58965e-39	4.35389e-35
cgnl1	SYTY_00013681	1.93673	3.44194e-38	4.17473e-34
abcb1	SYTY_00016991	2.10367	6.19104e-37	7.50911e-33
slc25a48	SYTY_00018419	1.70773	1.25086e-34	1.51717e-30
srrt	SYTY_00004290	2.14246	3.44115e-33	4.17377e-29
miox	SYTY_000075832	2.56622	4.35986e-33	5.28807e-29
ankrd26	SYTY_00018355	2.2552	5.66745e-32	6.87405e-28
nedd4l	SYTY_00013753	1.58224	4.89457e-31	5.93663e-27
lmtk2	SYTY_00001968	1.72335	9.13817e-30	1.10837e-25
ddx19a	SYTY_00015223	2.0337	1.50539e-28	1.82589e-24
rbm47	SYTY_00011695	1.73135	3.10391e-28	3.76473e-24
cyp27a1	SYTY_00003434	1.86186	1.01108e-27	1.22634e-23
baz2b	SYTY_00002910	1.69388	6.74386e-27	8.17963e-23
arglu1	SYTY_00018849	2.14458	1.19001e-26	1.44336e-22
xdh	SYTY_000004761	1.72446	2.3673e-26	2.8713e-22
plxnb2	SYTY_00007525	1.76602	2.42929e-26	2.94649e-22
nacc2	SYTY_00013723	1.67698	1.07635e-25	1.3055e-21
cd2ap	SYTY_00016359	2.21264	1.57299e-25	1.90787e-21
slc22a6	SYTY_00004352	1.86764	4.36431e-25	5.29347e-21
tmprss2	SYTY_00004184	2.04223	5.94513e-24	7.21085e-20
jmjd1c	SYTY_00006950	1.66132	6.48671e-24	7.86773e-20
akap9	SYTY_00010537	1.97472	1.73892e-23	2.10914e-19
iqce	SYTY_00017561	1.77954	2.14804e-23	2.60535e-19
rbbp6	SYTY_00017639	2.05201	5.17364e-23	6.27511e-19
rbm5	SYTY_00008740	1.80869	6.95226e-23	8.4324e-19
mia3	SYTY_000202661	1.61811	5.43545e-22	6.59266e-18
cyp8b1	SYTY_00000990	1.56938	1.24725e-21	1.51279e-17
col18a1	SYTY_00006279	1.40735	1.41331e-21	1.7142e-17
plec	SYTY_00011913	1.83743	1.59518e-21	1.93479e-17
esr2	SYTY_00018277	1.63192	2.63679e-21	3.19816e-17
sf3b1	SYTY_000065461	1.73345	1.00333e-20	1.21694e-16
rbbp6	SYTY_00002430	1.72178	1.15859e-20	1.40525e-16
itsn2	SYTY_00013414	1.82575	3.4909e-20	4.23411e-16
dusp1	SYTY_000058021	1.67938	3.75676e-20	4.55657e-16
sfswap	SYTY_00008867	2.02683	5.48215e-20	6.64931e-16
gramd3	SYTY_00016050	1.73809	6.08229e-20	7.37721e-16
znrf2	SYTY_00010476	1.42086	8.26387e-20	1.00232e-15
por	SYTY_00004581	1.32167	1.4136e-19	1.71455e-15
kininogen	SYTY_00017494	1.22	1.0387e-17	1.25984e-13
ubr4	SYTY_00011120	1.59741	1.84118e-17	2.23317e-13
card11	SYTY_000135501	1.62464	2.65393e-17	3.21895e-13
fkbp5	SYTY_000085881	1.51607	3.94022e-17	4.77909e-13
tnrc6b	SYTY_00002507	2.00763	8.90801e-17	1.08045e-12
ppp1r10	SYTY_00010418	1.66045	2.40003e-16	2.911e-12
flt3	SYTY_00007451	1.19092	2.54861e-16	3.09121e-12
plec	SYTY_000127641	1.53895	2.91749e-16	3.53862e-12
prpf38b	SYTY_00001107	1.45175	2.95675e-16	3.58625e-12
cwc27	SYTY_00013913	1.52637	4.10712e-16	4.98152e-12
fa2h	SYTY_00003064	1.39782	4.59446e-16	5.57263e-12
dnttip1	SYTY_00019976	1.70464	5.52249e-16	6.69823e-12
ctnnd1	SYTY_00014508	1.68975	1.17028e-15	1.41944e-11
ugt2a1	SYTY_00009391	1.35735	3.40063e-15	4.12462e-11
luc7l3	SYTY_000135891	1.51133	3.99256e-15	4.84258e-11
ncor1	SYTY_00001670	1.44248	4.93414e-15	5.98462e-11
ehbp1l1	SYTY_00018416	1.46603	6.47634e-15	7.85515e-11
sltm	SYTY_00002771	1.30007	1.12194e-14	1.3608e-10
arid4b	SYTY_00008028	1.4239	1.45948e-14	1.7702e-10
snrnp70	SYTY_000026361	1.54479	1.89409e-14	2.29734e-10
fdx1	SYTY_00015765	1.49685	2.98493e-13	3.62042e-09
u2surp	SYTY_000074601	1.18974	3.35977e-13	4.07507e-09
chd2	SYTY_00017373	1.21604	1.22562e-12	1.48656e-08
sqstm1	SYTY_00014407	1.86557	1.28001e-12	1.55253e-08
acbd5a	SYTY_00015637	1.16445	1.52606e-12	1.85096e-08
gigyf2	SYTY_00000799	1.32	1.62396e-12	1.9697e-08
kmt2b	SYTY_00010279	1.352	1.9991e-12	2.42471e-08
u2surp	SYTY_00014786	1.31947	2.19195e-12	2.65861e-08
rmdn1	SYTY_000073132	1.08342	3.22925e-12	3.91676e-08
ahcy-a	SYTY_000087802	1.16511	3.73482e-12	4.52996e-08
fam151b	SYTY_00001899	1.47753	5.55715e-12	6.74026e-08
eif5	SYTY_00019173	1.07927	1.76535e-11	2.1412e-07
ncor1	SYTY_00004147	1.3876	3.2274e-11	3.91451e-07
ccdc88c	SYTY_00018513	0.66501	3.24617e-11	3.93728e-07
unknown	SYTY_00017327	1.06124	3.3772e-11	4.0962e-07
gnas	SYTY_00000095	1.39646	7.31034e-11	8.86671e-07
gpatch8	SYTY_00002328	1.0276	8.71392e-11	1.05691e-06
map4	SYTY_00007285	1.01321	9.3702e-11	1.13651e-06
ttc14	SYTY_00017484	1.32731	1.21401e-10	1.47248e-06
stag2	SYTY_00006021	0.972175	4.27927e-10	5.19033e-06
kmt2d	SYTY_00014699	0.767372	5.03578e-10	6.1079e-06
rdh3	SYTY_000157602	0.989703	9.27621e-10	1.12511e-05
rbm25	SYTY_00019406	1.36136	1.54007e-09	1.86795e-05
ddx5	SYTY_000025472	1.41694	1.69261e-09	2.05297e-05
ankhd1	SYTY_00005785	0.749932	4.48452e-09	5.43928e-05
rcl1	SYTY_00009024	1.07473	4.98684e-09	6.04853e-05
nemf	SYTY_00005033	0.761687	8.55456e-09	0.000103758
kmt2c	SYTY_00000905	1.19297	3.26681e-08	0.000396231
brd2	SYTY_000095851	0.643005	4.8119e-08	0.000583635
prrc2b	SYTY_00013727	0.947094	6.08396e-08	0.000737924
ktn1	SYTY_00005183	0.770264	6.11398e-08	0.000741565
clptm1	SYTY_00008264	0.467495	9.76734e-08	0.00118468
pnn	SYTY_00004737	0.901639	1.02867e-07	0.00124767
tmem55b	SYTY_00012387	0.55806	1.86059e-07	0.00225671
aplp2	SYTY_00008460	0.83429	2.01904e-07	0.0024489
tmem30c	SYTY_00006447	0.706588	2.0477e-07	0.00248365
tmem131	SYTY_00005473	1.32591	2.98436e-07	0.00361973
scp2	SYTY_00001076	0.722924	3.63265e-07	0.00440604
plec	SYTY_000096362	0.795212	3.89141e-07	0.00471989
chd2	SYTY_00017693	0.958765	5.38033e-07	0.0065258
cth	SYTY_00012125	0.826843	5.54355e-07	0.00672377
chd7	SYTY_00001298	0.702777	1.07554e-06	0.0130452
fbf1	SYTY_00002449	0.718944	1.2417e-06	0.0150606
rbm5	SYTY_000086091	1.02685	1.40562e-06	0.0170488
id2	SYTY_000051251	1.04941	2.01444e-06	0.0244331
calr	SYTY_000194761	0.455147	2.13478e-06	0.0258928
clic4	SYTY_00004813	0.628703	2.34743e-06	0.028472
zc3h11a	SYTY_00009750	0.733138	2.92424e-06	0.0354682
sc5d	SYTY_000042562	0.50124	3.62038e-06	0.0439116
taf15	SYTY_00004580	0.984368	4.45063e-06	0.0539817
acin1	SYTY_000007831	0.689971	5.35236e-06	0.0649188
ap3d1	SYTY_000052821	0.610418	6.12238e-06	0.0742584
arrdc2	SYTY_00005580	0.78596	6.15895e-06	0.0747019
arhgef5	SYTY_000117941	0.660655	8.11089e-06	0.0983769
golga4	SYTY_00008082	0.817302	8.18881e-06	0.0993221
atnb233	SYTY_00000390	0.501533	1.22978e-05	0.14916
matr3	SYTY_00014401	0.523341	1.27189e-05	0.154267
ankrd12	SYTY_00001287	0.984791	1.36232e-05	0.165236
acyl-coa-binding protein homolog	SYTY_000169931	0.588705	1.57013e-05	0.190441
srsf11	SYTY_00000974	0.451437	3.18714e-05	0.386568
unknown	SYTY_00012016	0.750966	4.92809e-05	0.597728
bptf	SYTY_00002550	0.705385	5.17593e-05	0.627788
ubtf	SYTY_00013647	0.903269	5.47325e-05	0.663851
fam13a	SYTY_000114412	1.08256	5.83855e-05	0.708158
app	SYTY_00003781	0.336548	6.26665e-05	0.760082
spen	SYTY_00008524	0.303466	0.000107467	1
nop56	SYTY_000127771	0.307946	0.000155171	1
atrx	SYTY_00005839	0.663434	0.000157863	1
itsn2	SYTY_00007235	0.482431	0.000203596	1
myh9	SYTY_000025603	0.394347	0.000347034	1
igsf6	SYTY_000019172	0.322424	0.000399736	1
cat	SYTY_00018362	0.559299	0.000486246	1
mtdh	SYTY_000126512	0.471676	0.000559675	1
srrm2	SYTY_000020831	0.369631	0.000593791	1
ehbp1l1	SYTY_000042394	0.384016	0.000925478	1
slmap	SYTY_00009914	0.397666	0.000986199	1
anxa11	SYTY_000141692	0.39096	0.00180648	1
jak1	SYTY_00005639	0.412706	0.00240062	1
abcf1	SYTY_00010420	0.308024	0.00365123	1
sepp1	SYTY_000110071	0.303194	0.00560212	1
map7d1	SYTY_00009407	0.535809	0.00599441	1

[truncated: 3 more sheets: Cluster 10 - T-cell, Cluster 11 - Connective tissue, Cluster 12 - Eosinophils]
